# Supplementary material for: Identification and Expression Analysis of Stilbene Synthase Genes in Arachis hypogaea in Response to Methyl Jasmonate and Salicylic Acid Induction
Source: Plants (Basel). 2022 Jul 5;11(13):1776. doi: 10.3390/plants11131776 (PMC9268999; doi:10.3390/plants11131776)
Supplement: Supplementary file 1 [file plants-11-01776-s001.zip]

Archive with 1 entries (1 files):
- plants-1725377-supplementary.pdf
